# Supplementary material for: Spitzenkörper assembly mechanisms reveal conserved features of fungal and metazoan polarity scaffolds
Source: Nat Commun. 2020 Jun 5;11:2830. doi: 10.1038/s41467-020-16712-9 (PMC7275032; doi:10.1038/s41467-020-16712-9)
Supplement: Supplementary file 4 — Supplementary Data 1 [file 41467_2020_16712_MOESM4_ESM.xlsx]

## Sheet: Sheet1
Supplementary Data 1: Neurospora strains used in this study
Strains related to:	Strain ID	Genotype	Origin
Figure 1	GSF # 3961	pan-2-	FGSC (http://www.fgsc.net)
	GSF # 6048	myo-5::hyg-gfp(C); Dmus52::bar+	this study
	GSF # 4399	spz-1::hyg-gfp(C); Dmus52::bar+	https://doi.org/10.1038/ncomms14444
	GSF # 4808	jns-1::hyg-gfp(N); Dmus52::bar+	this study
	GSF # 4811	spa-2::hyg-gfp(N);Dmus52::bar+	this study
	GSF # 1188	lah-2::hyg-gfp(C); Dmus52::bar+	https://doi.org/10.1371/journal.pgen.1000521
	GSF # 4809	spz-1::3x ha::Ptrpc-hyg; Dmus52::bar+	this study
	GSF # 4562	jns-1::3x ha::Ptrpc-hyg; Dmus52::bar+	this study
	GSF # 4783	spa-2::3x ha::Ptrpc-hyg; Dmus52::bar+	this study
	GSF # 1308	lah-2::3x ha::Ptrpc-hyg; Dmus52::bar+	https://doi.org/10.1371/journal.pgen.1000521
	GSF # 4868	myo-5::3x ha::Ptrpc-hyg; Dmus52::bar+	this study
	GSF # 4853	Dspz-1; Dmus52::bar+	this study
	GSF # 4849	Djns-1; Dmus52::bar+	this study
	GSF # 4851	Dspa-2; Dmus52::bar+	this study
	GSF # 1608	Dlah-2; his-3-; Dmus52::bar+	this study
	GSF # 6049	Dmyo-5; Dmus52::bar+	this study
	GSF # 2766	csn-1::Phex-mCh-pts1; his-3-; Dmus51::cyclosporin A+	this study
	GSF # 6050	GSF # 2766::spz-1::3x ha-tm26 anchoring tail::Ptrpc-hyg; Dmus51::cyclosporin A+; Dmus52::bar+	this study
	GSF # 6051	jns-1::hyg-gfp(C); GSF # 2766::spz-1::3x ha-tm26 anchoring tail::Ptrpc-hyg; Dmus51::cyclosporin A+; Dmus52::bar+	this study
	GSF # 6052	spa-2::hyg-gfp(C); GSF # 2766::spz-1::3x ha-tm26 anchoring tail::Ptrpc-hyg; Dmus51::cyclosporin A+; Dmus52::bar+	this study
	GSF # 6053	myo-5::hyg-gfp(C); GSF # 2766::spz-1::3x ha-tm26 anchoring tail::Ptrpc-hyg; Dmus51::cyclosporin A+; Dmus52::bar+	this study
	GSF # 6054	GSF # 2766::jns-1::3x ha-tm26 anchoring tail::Ptrpc-hyg; Dmus51::cyclosporin A+; Dmus52::bar+	this study
	GSF # 6055	spz-1::hyg-gfp(C); GSF # 2766::jns-1::3x ha-tm26 anchoring tail::Ptrpc-hyg; Dmus51::cyclosporin A+; Dmus52::bar+	this study
	GSF # 6056	spa-2::hyg-gfp(N); GSF # 2766::jns-1::3x ha-tm26 anchoring tail::Ptrpc-hyg; Dmus51::cyclosporin A+; Dmus52::bar+	this study
	GSF # 6057	myo-5::hyg-gfp(C); GSF # 2766::jns-1::3x ha-tm26 anchoring tail::Ptrpc-hyg; Dmus51::cyclosporin A+; Dmus52::bar+	this study
	GSF # 6058	GSF # 2766::spa-2::3x ha-tm26 anchoring tail::Ptrpc-hyg; Dmus51::cyclosporin A+; Dmus52::bar+	this study
	GSF # 6059	spz-1::hyg-gfp(C); GSF # 2766::spa-2::3x ha-tm26 anchoring tail::Ptrpc-hyg; Dmus51::cyclosporin A+; Dmus52::bar+	this study
	GSF # 6060	jns-1::hyg-gfp(N); GSF # 2766::spa-2::3x ha-tm26 anchoring tail::Ptrpc-hyg; Dmus51::cyclosporin A+; Dmus52::bar+	this study
	GSF # 6061	myo-5::hyg-gfp(C); GSF # 2766::spa-2::3x ha-tm26 anchoring tail::Ptrpc-hyg; Dmus51::cyclosporin A+; Dmus52::bar+	this study
Figure 2	GSF # 6062	myo-5::hyg-gfp(C); Dmus52::bar+t	this study
	GSF # 6063	Dspz-1; myo-5::hyg-gfp(C); Dmus52::bar+	this study
	GSF # 6064	Djns-1; myo-5::hyg-gfp(C);Dmus52::bar+	this study
	GSF # 6065	Dspa-2; myo-5::hyg-gfp(C); Dmus52::bar+	this study
	GSF # 6066	Dlah-2; myo-5::hyg-gfp(C); Dmus52::bar+	this study
	GSF # 4399	spz-1::hyg-gfp(C); Dmus52::bar+	https://doi.org/10.1038/ncomms14444
	GSF # 6068	Dmyo-5, spz-1::hyg-gfp(C); Dmus52::bar+	this study
	GSF # 6069	Djns-1, spz-1::hyg-gfp(C); Dmus52::bar+	this study
	GSF # 6070	Dspa-2, spz-1::hyg-gfp(C); Dmus52::bar+	this study
	GSF # 6071	Dlah-2, spz-1::hyg-gfp(C); Dmus52::bar+	this study
	GSF # 4808	jns-1::hyg-gfp(N); Dmus52::bar+	this study
	GSF # 6072	Dmyo-5, jns-1::hyg-gfp(N); Dmus52::bar+	this study
	GSF # 6073	Dspz-1, jns-1::hyg-gfp(N); Dmus52::bar+	this study
	GSF # 5151	Dspa-2, jns-1::hyg-gfp(N); Dmus52::bar+	this study
	GSF # 6074	Dlah-2, jns-1::hyg-gfp(N); Dmus52::bar+	this study
	GSF # 4811	spa-2::hyg-gfp(N); Dmus52::bar+t	this study
	GSF # 6075	Dmyo-5, spa-2::hyg-gfp(N); Dmus52::bar+	this study
	GSF # 6076	Dspz-1, spa-2::hyg-gfp(N); Dmus52::bar+	this study
	GSF # 6077	Djns-1, spa-2::hyg-gfp(N); Dmus52::bar+	this study
	GSF # 6078	Dlah-2, spa-2::hyg-gfp(N); Dmus52::bar+	this study
	GSF # 1188	lah-2::hyg-gfp(C); Dmus52::bar+	https://doi.org/10.1371/journal.pgen.1000521
	GSF # 6079	Dmyo-5, lah-2::hyg-gfp(C); Dmus52::bar+	this study
	GSF # 6080	Dspz-1, lah-2::hyg-gfp(C); Dmus52::bar+	this study
	GSF # 6081	Djns-1, lah-2::hyg-gfp(C); Dmus52::bar+	this study
	GSF # 6082	Dspa-2, lah-2::hyg-gfp(C); Dmus52::bar+	this study
	GSF # 4562	jns-1::3x ha::Ptrpc-hyg; Dmus52::bar+	this study
	GSF # 6083	Dspz-1; jns-1::3x ha::Ptrpc-hyg; Dmus52::bar+	this study
	GSF # 6084	Dspa-2; jns-1::3x ha::Ptrpc-hyg; Dmus52::bar+	this study
	GSF # 6085	Dmyo-5; jns-1::3x ha::Ptrpc-hyg; Dmus52::bar+	this study
	GSF # 4783	spa-2::3x ha::Ptrpc-hyg; Dmus52::bar+	this study
	GSF # 6086	Dspz-1; spa-2::3x ha::Ptrpc-hyg; Dmus52::bar+	this study
	GSF # 6087	Djns-1; spa-2::3x ha::Ptrpc-hyg; Dmus52::bar+	this study
	GSF # 6088	Dmyo-5; spa-2::3x ha::Ptrpc-hyg; Dmus52::bar+	this study
	GSF # 4809	spz-1::3x ha::Ptrpc-hyg; Dmus52::bar+	this study
	GSF # 6095	Djns-1; spz-1::3x ha::Ptrpc-hyg; Dmus52::bar+	this study
	GSF # 6096	Dspa-2;spz-1::3x ha::Ptrpc-hyg; Dmus52::bar+	this study
Figure 3	GSF # 4436	spz-1::hyg-mcherry(N); Dmus52::bar+	this study
	GSF # 4578	spz-1::hyg-mcherry(D122-237); Dmus52::bar+	this study
	GSF # 4582	spz-1::hyg-mcherry(D257-458); Dmus52::bar+	this study
	GSF # 4574	spz-1::hyg-mcherry(D464-530); Dmus52::bar+	this study
	GSF # 4585	spz-1::hyg-mcherry(D534-729); Dmus52::bar+	this study
	GSF # 4589	spz-1::hyg-mcherry(D730-866); Dmus52::bar+	this study
	GSF # 4605	spz-1::hyg-mcherry(D892-1032); Dmus52::bar+	this study
	GSF # 4601	spz-1::hyg-mcherry(D1037-1232); Dmus52::bar+	this study
	GSF # 4484	jns-1::hyg-mcherry(N); Dmus52::bar+	this study
	GSF # 4455	jns-1::hyg-mcherry(D55-175); Dmus52::bar+	this study
	GSF # 4471	jns-1::hyg-mcherry(D176-582); Dmus52::bar+	this study
	GSF # 4461	jns-1::hyg-mcherry(D583-934); Dmus52::bar+	this study
	GSF # 4503	spa-2::hyg-mcherry(N); Dmus52::bar+	this study
	GSF # 4451	spa-2::hyg-mcherry(D1-330); Dmus52::bar+	this study
	GSF # 4479	spa-2::hyg-mcherry(D331-428); Dmus52::bar+	this study
	GSF # 4483	spa-2::hyg-mcherry(D429-520); Dmus52::bar+	this study
	GSF # 4890	spa-2::hyg-mcherry(D521-692); Dmus52::bar+	this study
	GSF # 4893	spa-2::hyg-mcherry(D693-888); Dmus52::bar+	this study
	GSF # 4696	spa-2::3x ha::Ptrpc-hyg; jns-1::hyg-mcherry(N); Dmus52::bar+	this study
	GSF # 4621	spa-2::3x ha::Ptrpc-hyg; jns-1::hyg-mcherry(D55-175); Dmus52::bar+	this study
	GSF # 4699	spa-2::3x ha::Ptrpc-hyg; jns-1::hyg-mcherry(D176-582); Dmus52::bar+	this study
	GSF # 4619	spa-2::3x ha::Ptrpc-hyg; jns-1::hyg-mcherry(D583-934); Dmus52::bar+	this study
	GSF # 4652	jns-1::3x ha::Ptrpc-hyg; spa-2::hyg-mcherry(N); pan-2-; Dmus52::bar+	this study
	GSF # 4655	jns-1::3x ha::Ptrpc-hyg; spa-2::hyg-mcherry(D1-330); Dmus52::bar+	this study
	GSF # 4659	jns-1::3x ha::Ptrpc-hyg; spa-2::hyg-mcherry(D331-428); Dmus52::bar+	this study
	GSF # 4662	jns-1::3x ha::Ptrpc-hyg; spa-2::hyg-mcherry(D429-520); Dmus52::bar+	this study
	GSF # 4899	jns-1::3x ha::Ptrpc-hyg; spa-2::hyg-mcherry(D521-692); Dmus52::bar+	this study
	GSF # 4903	jns-1::3x ha::Ptrpc-hyg; spa-2::hyg-mcherry(D693-888); Dmus52::bar+	this study
Figure 5	GSF # 5093	spa-2::hyg-mcherry(C)(wt); Dmus52::bar+	this study
	GSF # 5678	spa-2::hyg-mcherry(C)(L132A); Dmus52::bar+	this study
	GSF # 5943	ccp-1::hyg-gfp(C); Dmus52::bar+	this study
	GSF # 5966	ccp-1::hyg-gfp(D1-278); Dmus52::bar+	this study
	GSF # 5970	ccp-1::hyg-gfp(D279-452); Dmus52::bar+	this study
	GSF # 5982	ccp-1::hyg-gfp(D559-708); Dmus52::bar+	this study
	GSF # 5734	Dspz-1; ccp-1::hyg-gfp(C); Dmus52::bar+	this study
	GSF # 5738	Djns-1; ccp-1::hyg-gfp(C); Dmus52::bar+	this study
	GSF # 5743	Dspa-2; ccp-1::hyg-gfp(C); Dmus52::bar+	this study
	GSF # 5693	ccp-1::hyg-gfp(C); spa-2::hyg-mcherry(C)(L132A); pan-2; Dmus52::bar+	this study
	GSF # 5800	ccp-1::hyg-gfp(C); spa-2::hyg-mcherry(C)(wt); pan-2; Dmus52::bar+	this study
	GSF # 5730	Dlah-2; ccp-1::hyg-gfp(C); Dmus52::bar+	this study
	GSF # 2566	his-3::Pccg-1-lifeact-gfp; Dmus52::bar+	https://doi.org/10.1083/jcb.201101055
	GSF # 5886	Dccp-1; his-3::Pccg-1-lifeact-gfp; Dmus52::bar+	this study
	GSF # 6100	Dspz-1; his-3::Pccg-1-lifeact-gfp; Dmus52::bar+	this study
	GSF # 6101	Djns-1; his-3::Pccg-1-lifeact-gfp; Dmus52::bar+	this study
	GSF # 6102	Dspa-2; his-3::Pccg-1-lifeact-gfp; Dmus52::bar+	this study
	GSF # 6145	Dlah-2; his-3::Pccg-1-lifeact-gfp; Dmus52::bar+	this study
	GSF # 6062	myo-5::hyg-gfp(C); Dmus52::bar+t	this study
	GSF # 5890	Dccp-1; myo-5::hyg-gfp(C); Dmus52::bar+t	this study
	GSF # 4399	spz-1::hyg-gfp(C); Dmus52::bar+	https://doi.org/10.1038/ncomms14444
	GSF # 5900	Dccp-1; spz-1::hyg-gfp(C); Dmus52::bar+	this study
	GSF # 4808	jns-1::hyg-gfp(N); Dmus52::bar+	this study
	GSF # 5878	Dccp-1; jns-1::hyg-gfp(N); Dmus52::bar+	this study
	GSF # 4811	spa-2::hyg-gfp(N); Dmus52::bar+t	this study
	GSF # 5882	Dccp-1; spa-2::hyg-gfp(N); Dmus52::bar+t	this study
	GSF # 1188	lah-2::hyg-gfp(C); Dmus52::bar+	https://doi.org/10.1371/journal.pgen.1000521
	GSF # 5894	Dccp-1; lah-2::hyg-gfp(C); Dmus52::bar+	this study
Figure 6	GSF # 5095	cot-1::hyg-gfp(C); Dmus52::bar+	this study
	GSF # 5437	Dspz-1; cot-1::hyg-gfp(C); Dmus52::bar+	this study
	GSF # 5445	Djns-1; cot-1::hyg-gfp(C); pan-2-; Dmus52::bar+	this study
	GSF # 5441	Dspa-2; cot-1::hyg-gfp(C); pan-2-; Dmus52::bar+	this study
	GSF # 5290	Dlah-2;cot-1::hyg-gfp(C); Dmus52::bar+	this study
	GSF # 5539	mob-2a::hyg-gfp(C); Dmus52::bar+	this study
	GSF # 5942	Dspz-1; mob-2a::hyg-gfp(C); Dmus52::bar+	this study
	GSF # 5920	Djns-1; mob-2a::hyg-gfp(C); Dmus52::bar+	this study
	GSF # 5941	Dspa-2; mob-2a::hyg-gfp(C); Dmus52::bar+	this study
	GSF # 5924	Dlah-2;mob-2a::hyg-gfp(C); Dmus52::bar+	this study
	GSF # 4985	gpi-1::hyg-gfp(C); Dmus52::bar+t	this study
	GSF # 6089	Dspz-1; gpi-1::hyg-gfp(C); Dmus52::bar+	this study
	GSF # 6090	Djns-1; gpi-1::hyg-gfp(C); Dmus52::bar+	this study
	GSF # 6091	Dspa-2; gpi-1::hyg-gfp(C); Dmus52::bar+	this study
	GSF # 6092	Dlah-2;gpi-1::hyg-gfp(C); Dmus52::bar+	this study
	GSF # 5043	his-3::Pccg-1-chs1-gfp	this study
	GSF # 5028	Dspz-1; his-3::Pccg-1-chs1-gfp; Dmus52::bar+	this study
	GSF # 5065	Djns-1; his-3::Pccg-1-chs1-gfp; Dmus52::bar+	this study
	GSF # 5103	Dspa-2; his-3::Pccg-1-chs1-gfp; Dmus52::bar+	this study
	GSF # 5453	Dlah-2;his-3::Pccg-1-chs1-gfp; Dmus52::bar+	this study
	GSF # 5138	gs-1::mcherry(Q102)::Ptrpc-hyg; Dmus52::bar+	this study
	GSF # 5385	Dspz-1; gs-1::mcherry(Q102)::Ptrpc-hyg; Dmus52::bar+	this study
	GSF # 5335	Djns-1; gs-1::mcherry(Q102)::Ptrpc-hyg; Dmus52::bar+	this study
	GSF # 5382	Dspa-2; gs-1::mcherry(Q102)::Ptrpc-hyg; Dmus52::bar+	this study
	GSF # 5359	Dlah-2;gs-1::mcherry(Q102)::Ptrpc-hyg; Dmus52::bar+	this study
	GSF # 5056	his-3::Pccg-1-gfp-syn1	this study
	GSF # 4931	Dspz-1; his-3::Pccg-1-gfp-syn1; Dmus52::bar+	this study
	GSF # 6093	Djns-1; his-3::Pccg-1-gfp-syn1; Dmus52::bar+	this study
	GSF # 5108	Dspa-2; his-3::Pccg-1-gfp-syn1; Dmus52::bar+	this study
	GSF # 5463	Dlah-2;his-3::Pccg-1-gfp-syn1; Dmus52::bar+	this study
	GSF # 5048	his-3::Pccg-1-gfp-ypt31	this study
	GSF # 5125	Dspz-1; his-3::Pccg-1-gfp-ypt31; Dmus52::bar+	this study
	GSF # 5031	Djns-1; his-3::Pccg-1-gfp-ypt31; Dmus52::bar+	this study
	GSF # 5103	Dspa-2; his-3::Pccg-1-gfp-ypt31; Dmus52::bar+	this study
	GSF # 5460	Dlah-2;his-3::Pccg-1-gfp-ypt31; Dmus52::bar+	this study
	GSF # 5054	his-3::Pccg-1-gfp-ypt1	this study
	GSF # 6094	Dspz-1; his-3::Pccg-1-gfp-ypt1; Dmus52::bar+	this study
	GSF # 5046	Djns-1; his-3::Pccg-1-gfp-ypt1; Dmus52::bar+	this study
	GSF # 5133	Dspa-2; his-3::Pccg-1-gfp-ypt1; Dmus52::bar+	this study
	GSF # 5457	Dlah-2;his-3::Pccg-1-gfp-ypt1; Dmus52::bar+	this study
	GSF # 6140	gs-1::mcherry(Q102)::Ptrpc-hyg; his-3::Pccg-1-chs1-gfp; Dmus52::bar+	this study
	GSF # 6138	Dspz-1; gs-1::mcherry(Q102)::Ptrpc-hyg; his-3::Pccg-1-chs1-gfp; Dmus52::bar+	this study
Supplementary Figure 1	GSF # 4809	spz-1::3x ha::Ptrpc-hyg; Dmus52::bar+	this study
	GSF # 6095	Djns-1; spz-1::3x ha::Ptrpc-hyg; Dmus52::bar+	this study
	GSF # 6096	Dspa-2;spz-1::3x ha::Ptrpc-hyg; Dmus52::bar+	this study
	GSF # 6097	Dmyo-5; spz-1::3x ha::Ptrpc-hyg; Dmus52::bar+	this study
	GSF # 4868	myo-5::3x ha::Ptrpc-hyg; Dmus52::bar+	this study
	GSF # 6098	Dspz-1; myo-5::3x ha::Ptrpc-hyg; Dmus52::bar+	this study
	GSF # 6099	Djns-1; myo-5::3x ha::Ptrpc-hyg; Dmus52::bar+	this study
	GSF # 6067	Dspa-2; myo-5::3x ha::Ptrpc-hyg; Dmus52::bar+	this study
Supplementary Figure 2	same as Figure3	same as Figure3	same as Figure3
Supplementary Figure 4	GSF # 3961	pan-2-	FGSC (http://www.fgsc.net)
	GSF # 4851	Dspa-2; Dmus52::bar+	this study
	GSF # 5678	spa-2::hyg-mcherry(C)(L133A); Dmus52::bar+	this study
	GSF # 5542	bni-1::hyg-gfp(C); Dmus52::bar+	this study
	GSF # 5926	Dspz-1; bni-1::hyg-gfp(C); Dmus52::bar+	this study
	GSF # 5929	Djns-1; bni-1::hyg-gfp(C); Dmus52::bar+	this study
	GSF # 5933	Dspa-2; bni-1::hyg-gfp(C); Dmus52::bar+	this study
	GSF # 5938	Dlah-2;bni-1::hyg-gfp(C); Dmus52::bar+	this study
	GSF # 5997	spa-2::hyg-mcherry(C)(wt); bni-1::hyg-gfp(C); Dmus52::bar+	this study
	GSF # 5689	spa-2::hyg-mcherry(C)(L133A); bni-1::hyg-gfp(C); Dmus52::bar+	this study
	GSF # 6147	spa-2::hyg-mcherry(C)(wt); his-3::Pccg-1-gyp3-gfp; Dmus52::bar+	this study
	GSF # 6150	spa-2::hyg-mcherry(C)(L133A); his-3::Pccg-1-gyp3-gfp; Dmus52::bar+	this study
	GSF # 6122	his-3::Pccg-1-gyp3-gfp; Dmus52::bar+	this study
	GSF # 6133	Dspz-1; his-3::Pccg-1-gyp3-gfp; Dmus52::bar+	this study
	GSF # 6126	Djns-1; his-3::Pccg-1-gyp3-gfp; Dmus52::bar+	this study
	GSF # 6152	Dspa-2; his-3::Pccg-1-gyp3-gfp; Dmus52::bar+	this study
	GSF # 6131	Dlah-2; his-3::Pccg-1-gyp3-gfp; Dmus52::bar+	this study
Supplementary Figure 7	GSF # 3961	pan-2-	FGSC (http://www.fgsc.net)
	GSF # 4853	Dspz-1; Dmus52::bar+	this study
	GSF # 4849	Djns-1; Dmus52::bar+	this study
	GSF # 4851	Dspa-2; Dmus52::bar+	this study
	FGSC # 11740	Dcrn-1; Dmus52::bar+	FGSC (http://www.fgsc.net)
