# Supplementary material for: Spitzenkörper assembly mechanisms reveal conserved features of fungal and metazoan polarity scaffolds
Source: Nat Commun. 2020 Jun 5;11:2830. doi: 10.1038/s41467-020-16712-9 (PMC7275032; doi:10.1038/s41467-020-16712-9)
Supplement: Supplementary file 6 — Source Data [file 41467_2020_16712_MOESM6_ESM.xlsx]

## Sheet: Figure 1c
Figure 1c
	MS: manuscript

## Sheet: Figure 1e
Figure 1e
	MS: manuscript

## Sheet: Figure 1f
Figure 1f
	MS: manuscript

## Sheet: Figure 2a
Figure 2a
	MS: manuscript

## Sheet: Figure 2b
Figure 2b

## Sheet: Figure 2c
Figure 2c

## Sheet: Figure 3b
Figure 3b
	MS: manuscript

## Sheet: Figure 3e
Figure 3e
	MS: manuscript

## Sheet: Figure 3f
Figure 3f

## Sheet: Figure 3h
Figure 3h

[truncated: 18 more sheets: Figure 3i, Figure 5b, Figure 5c, Figure 5d, Figure 5e, Figure 5f, Figure 6a, Figure 6b, Figure 6c, Supplementary Figure 1a, Supplementary Figure 1b, Supplementary Figure 2a, Supplementary Figure 2b, Supplementary Figure 2c, Supplementary Figure 4b, Supplementary Figure 4c, Supplementary Figure 4d, Supplementary Figure 4e]
